# Supplementary material for: Increased sHLA-G Is Associated with Improved COVID-19 Outcome and Reduced Neutrophil Adhesion
Source: Viruses. 2021 Sep 17;13(9):1855. doi: 10.3390/v13091855 (PMC8473385; doi:10.3390/v13091855)
Supplement: Supplementary file 1 [file viruses-13-01855-s001.zip]

Archive with 1 entries (1 files):
- viruses-1360868-supplementary.pdf
